# Supplementary material for: The Protein Composition Changed the Quality Characteristics of Plant-Based Meat Analogues Produced by a Single-Screw Extruder: Four Main Soybean Varieties in China as Representatives
Source: Foods. 2022 Apr 13;11(8):1112. doi: 10.3390/foods11081112 (PMC9032996; doi:10.3390/foods11081112)
Supplement: Supplementary file 1 [file foods-11-01112-s001.zip]

Archive with 1 entries (1 files):
- foods-1670832-supplementary.pdf
